# Supplementary material for: Establishment of a Reproducible Ischemic Stroke Model in Nestin-GFP Mice with High Survival Rates
Source: Int J Mol Sci. 2021 Nov 30;22(23):12997. doi: 10.3390/ijms222312997 (PMC8657611; doi:10.3390/ijms222312997)
Supplement: Supplementary file 1 [file ijms-22-12997-s001.zip]

Archive with 1 entries (1 files):
- ijms-1445019-Supplementary.pdf
